# Supplementary material for: An adaptable neuromorphic model of orientation selectivity based on floating gate dynamics
Source: Front Neurosci. 2014 Apr 2;8:54. doi: 10.3389/fnins.2014.00054 (PMC3980111; doi:10.3389/fnins.2014.00054)
Supplement: Supplementary file 1 [file Presentation1.ZIP]

Archive with 2 entries (2 files):
- Gupta_Development_of_OrientionReceptiveField_Movie.WMV
- Gupta_Monte-Carlo Analysis.DOCX
